# Supplementary material for: Long-Term Human Immune Reconstitution, T-Cell Development, and Immune Reactivity in Mice Lacking the Murine Major Histocompatibility Complex: Validation with Cellular and Gene Expression Profiles
Source: Cells. 2024 Oct 12;13(20):1686. doi: 10.3390/cells13201686 (PMC11506606; doi:10.3390/cells13201686)
Supplement: Supplementary file 1 [file cells-13-01686-s001.zip]

Archive with 1 entries (1 files):
- cells-3225013-supplementary.pdf
